# Supplementary material for: Neutrophil Extracellular Traps in Airway Diseases: Pathological Roles and Therapeutic Implications
Source: Int J Mol Sci. 2023 Mar 6;24(5):5034. doi: 10.3390/ijms24055034 (PMC10003347; doi:10.3390/ijms24055034)
Supplement: Supplementary file 1 [file ijms-24-05034-s001.zip]

Archive with 1 entries (1 files):
- ijms-2232083-supplementary.pdf
